# Supplementary material for: Informed-Learning-Guided Visual Question Answering Model of Crop Disease
Source: Plant Phenomics. 2024 Dec 16;6:0277. doi: 10.34133/plantphenomics.0277 (PMC11649200; doi:10.34133/plantphenomics.0277)
Supplement: Supplementary 1 — Figs. S1 to S4 Tables S1 to S3 [file plantphenomics.0277.f1.zip]

Archive with 5 entries (5 files):
- Fig-S1.pdf
- Fig-S2.pdf
- Fig-S3.pdf
- Fig-S4.pdf
- Supplementary Materials.docx
